# Supplementary material for: Systemic inflammation response index association with gout in hyperuricemic adults: NHANES 2007–2018
Source: Front Med (Lausanne). 2025 Jan 7;11:1490655. doi: 10.3389/fmed.2024.1490655 (PMC11752896; doi:10.3389/fmed.2024.1490655)
Supplement: Supplementary file 3 [file Table_3.XLSX]

## Sheet: male
MALE
Covariates	SIRI	SII	AISI	PLR	MLR	NLR	PPN	dNLR	nMLR
Age,years
≥20 and <45	1.362 (1.021, 1.818) 0.036	1.322 (0.952, 1.835) 0.096	1.236 (0.960, 1.590) 0.1001	0.941 (0.583, 1.520) 0.804	1.224 (0.770, 1.945) 0.392	1.560 (1.062, 2.292) 0.023	1.300 (0.933, 1.810) 0.121	1.582 (1.031, 2.428) 0.036	1.582 (1.052, 2.378) 0.028
≥45 and <60	0.990 (0.804, 1.219) 0.925	1.049 (0.829, 1.326) 0.692	0.978 (0.813, 1.176) 0.8098	1.169 (0.836, 1.634) 0.362	1.034 (0.752, 1.423) 0.836	1.099 (0.841, 1.435) 0.488	0.943 (0.738, 1.205) 0.641	1.100 (0.811, 1.493) 0.540	1.098 (0.826, 1.458) 0.520
≥60 and <75	0.907 (0.760, 1.082) 0.277	1.004 (0.840, 1.201) 0.962	0.940 (0.808, 1.092) 0.4172	1.126 (0.874, 1.451) 0.358	0.906 (0.700, 1.172) 0.454	0.988 (0.800, 1.220) 0.910	0.958 (0.793, 1.156) 0.652	0.987 (0.778, 1.252) 0.913	0.973 (0.771, 1.228) 0.817
≥75	0.888 (0.730, 1.080) 0.236	0.868 (0.719, 1.049) 0.142	0.859 (0.722, 1.021) 0.0837	0.780 (0.605, 1.004) 0.054	0.783 (0.587, 1.043) 0.095	0.918 (0.744, 1.133) 0.425	0.880 (0.690, 1.123) 0.305	0.946 (0.745, 1.202) 0.649	0.859 (0.674, 1.094) 0.217
p	0.078	0.164	0.1324 (0.0277 #)	0.143	0.358	0.11	0.296	0.201	0.078
Race/ethnicity
Mexican American	1.031 (0.686, 1.550) 0.882	0.966 (0.615, 1.518) 0.882	0.926 (0.646, 1.328) 0.677	0.877 (0.445, 1.728) 0.704	1.025 (0.547, 1.920) 0.938	1.188 (0.712, 1.982) 0.511	0.856 (0.525, 1.395) 0.533	1.169 (0.622, 2.197) 0.629	1.191 (0.696, 2.041) 0.524
Non-Hispanic White	1.176 (0.754, 1.835) 0.474	1.111 (0.700, 1.765) 0.655	1.168 (0.785, 1.738) 0.444	0.923 (0.481, 1.771) 0.809	1.065 (0.549, 2.064) 0.853	1.099 (0.650, 1.856) 0.725	1.223 (0.747, 2.001) 0.423	1.204 (0.654, 2.215) 0.552	1.104 (0.628, 1.941) 0.731
Non-Hispanic Black	0.896 (0.767, 1.046) 0.164	0.994 (0.858, 1.153) 0.941	0.937 (0.821, 1.069) 0.333	0.984 (0.805, 1.204) 0.876	0.792 (0.633, 0.990) 0.041	0.970 (0.819, 1.149) 0.724	1.031 (0.866, 1.227) 0.732	0.995 (0.821, 1.206) 0.959	0.920 (0.757, 1.117) 0.398
Other Hispanic	1.078 (0.887, 1.310) 0.450	0.989 (0.795, 1.230) 0.919	1.015 (0.851, 1.210) 0.868	0.903 (0.665, 1.226) 0.513	1.096 (0.822, 1.460) 0.533	1.084 (0.846, 1.389) 0.523	0.966 (0.772, 1.209) 0.763	1.069 (0.812, 1.407) 0.636	1.097 (0.841, 1.431) 0.493
Other race (including multi-racial)	0.910 (0.682, 1.214) 0.522	0.965 (0.696, 1.338) 0.830	0.857 (0.662, 1.111) 0.245	1.226 (0.767, 1.957) 0.394	1.021 (0.666, 1.565) 0.923	1.126 (0.776, 1.633) 0.533	0.727 (0.506, 1.045) 0.085	1.140 (0.733, 1.775) 0.560	1.127 (0.763, 1.664) 0.549
p	0.525	0.992	0.692	0.862	0.433	0.873	0.399	0.944	0.724
Education
Less than high school	0.870 (0.725, 1.044) 0.135	0.883 (0.722, 1.079) 0.2244	0.883 (0.712, 1.097) 0.262	0.836 (0.626, 1.117) 0.225	0.800 (0.597, 1.073) 0.137	0.917 (0.722, 1.164) 0.477	0.911 (0.716, 1.160) 0.450	0.933 (0.712, 1.224) 0.619	0.907 (0.701, 1.172) 0.455
High school	1.033 (0.860, 1.240) 0.731	1.055 (0.857, 1.299) 0.6135	1.054 (0.852, 1.304) 0.627	0.969 (0.716, 1.312) 0.840	0.976 (0.710, 1.341) 0.881	1.088 (0.857, 1.382) 0.487	1.072 (0.842, 1.366) 0.573	1.100 (0.837, 1.445) 0.494	1.064 (0.809, 1.399) 0.660
More than high school	0.967 (0.853, 1.097) 0.603	0.979 (0.847, 1.132) 0.7786	1.022 (0.879, 1.189) 0.778	1.066 (0.861, 1.320) 0.555	0.974 (0.789, 1.202) 0.806	1.069 (0.894, 1.278) 0.468	0.959 (0.813, 1.130) 0.615	1.086 (0.882, 1.336) 0.437	1.053 (0.869, 1.277) 0.598
p	0.412	0.4625 (0.5044 #)	0.454	0.414	0.519	0.521	0.621	0.623	0.601
Income
Poor(<1)	0.968 (0.763, 1.229) 0.791	0.893 (0.688, 1.159) 0.395	0.951 (0.769, 1.177) 0.643	0.926 (0.658, 1.303) 0.660	1.051 (0.749, 1.474) 0.774	0.910 (0.679, 1.221) 0.531	0.889 (0.675, 1.170) 0.401	0.827 (0.587, 1.165) 0.278	0.924 (0.676, 1.262) 0.618
Near poor(≥1 and ≤3)	0.964 (0.820, 1.132) 0.652	0.991 (0.840, 1.169) 0.913	0.926 (0.802, 1.068) 0.291	0.947 (0.747, 1.202) 0.655	0.885 (0.693, 1.130) 0.325	1.073 (0.891, 1.292) 0.460	0.940 (0.779, 1.134) 0.520	1.121 (0.903, 1.393) 0.300	1.050 (0.854, 1.292) 0.645
Not poor(>3)	0.978 (0.834, 1.147) 0.784	1.042 (0.881, 1.231) 0.633	0.991 (0.863, 1.138) 0.897	1.032 (0.816, 1.303) 0.795	0.907 (0.719, 1.145) 0.412	1.042 (0.857, 1.268) 0.679	1.046 (0.868, 1.259) 0.637	1.070 (0.856, 1.336) 0.553	1.018 (0.822, 1.261) 0.871
p	0.991	0.617	0.791	0.832	0.697	0.638	0.562	0.317	0.791
Drinking status
Never	0.722 (0.521, 1.001) 0.051	0.675 (0.475, 0.958) 0.028	0.717 (0.540, 0.953) 0.022	0.635 (0.388, 1.040) 0.071	0.648 (0.394, 1.065) 0.087	0.715 (0.481, 1.062) 0.096	0.692 (0.468, 1.022) 0.065	0.631 (0.395, 1.006) 0.053	0.693 (0.456, 1.055) 0.087
Mild	1.027 (0.888, 1.187) 0.722	1.113 (0.953, 1.300) 0.175	1.030 (0.908, 1.169) 0.645	1.004 (0.812, 1.243) 0.968	0.873 (0.705, 1.081) 0.213	1.135 (0.947, 1.359) 0.171	1.144 (0.968, 1.353) 0.114	1.205 (0.975, 1.489) 0.085	1.109 (0.913, 1.347) 0.297
Middle	1.122 (0.904, 1.393) 0.298	1.052 (0.834, 1.327) 0.667	1.097 (0.902, 1.333) 0.353	1.128 (0.810, 1.569) 0.476	1.305 (0.947, 1.797) 0.103	1.073 (0.830, 1.389) 0.590	0.983 (0.763, 1.265) 0.893	1.045 (0.780, 1.401) 0.767	1.107 (0.841, 1.457) 0.470
heavy	0.808 (0.632, 1.032) 0.088	0.865 (0.679, 1.102) 0.241	0.774 (0.621, 0.966) 0.024	0.992 (0.705, 1.395) 0.963	0.860 (0.595, 1.242) 0.421	0.948 (0.728, 1.234) 0.691	0.704 (0.525, 0.944) 0.019	0.966 (0.719, 1.299) 0.821	0.882 (0.641, 1.213) 0.439
p	0.049	0.035	0.012	0.256	0.068	0.169	0.009	0.079	0.152
BMI
Underweight (<18.5)	0.493 (0.081, 3.012) 0.444	0.399 (0.068, 2.331) 0.308	0.451 (0.085, 2.397) 0.350	1.985 (0.030, 132.594) 0.749	1.525 (0.060, 38.538) 0.798	0.401 (0.051, 3.178) 0.387	0.341 (0.070, 1.668) 0.184	0.418 (0.056, 3.137) 0.396	0.327 (0.022, 4.867) 0.417
Normal (≥18.5 and ≤24.9)	1.098 (0.853, 1.412) 0.468	1.290 (0.976, 1.704) 0.073	1.112 (0.884, 1.398) 0.366	1.454 (0.984, 2.149) 0.060	1.090 (0.751, 1.583) 0.651	1.307 (0.960, 1.779) 0.089	1.126 (0.841, 1.509) 0.425	1.352 (0.947, 1.931) 0.097	1.311 (0.943, 1.824) 0.107
Overweight (>24.9 and <30)	0.867 (0.726, 1.034) 0.112	0.829 (0.684, 1.005) 0.056	0.863 (0.738, 1.009) 0.064	0.778 (0.601, 1.008) 0.057	0.806 (0.624, 1.042) 0.100	0.843 (0.678, 1.049) 0.125	0.874 (0.702, 1.089) 0.229	0.844 (0.654, 1.090) 0.194	0.831 (0.660, 1.047) 0.116
Obese (≥30)	1.010 (0.872, 1.169) 0.898	1.031 (0.886, 1.199) 0.695	0.984 (0.866, 1.118) 0.803	1.004 (0.808, 1.247) 0.973	0.964 (0.776, 1.197) 0.739	1.090 (0.914, 1.298) 0.338	0.993 (0.841, 1.172) 0.934	1.100 (0.902, 1.343) 0.346	1.072 (0.880, 1.305) 0.492
p	0.325	0.043	0.223	0.06	0.537	0.075	0.34	0.121	0.093
Diabetes mellitus
No	0.977 (0.871, 1.097) 0.699	0.998 (0.876, 1.138) 0.979	1.024 (0.895, 1.172) 0.729	0.982 (0.814, 1.186) 0.853	0.933 (0.768, 1.134) 0.485	1.073 (0.919, 1.252) 0.373	1.003 (0.863, 1.166) 0.972	1.091 (0.916, 1.300) 0.330	1.052 (0.885, 1.251) 0.562
Yes	0.925 (0.798, 1.072) 0.302	0.923 (0.778, 1.095) 0.358	0.942 (0.787, 1.128) 0.517	0.967 (0.756, 1.238) 0.793	0.912 (0.713, 1.167) 0.466	0.958 (0.776, 1.181) 0.686	0.922 (0.757, 1.123) 0.420	0.962 (0.752, 1.230) 0.756	0.951 (0.761, 1.187) 0.654
p	0.558	0.461	0.463	0.923	0.887	0.383	0.503	0.406	0.467
Hypertension
No	1.291 (1.031, 1.615) 0.026	1.114 (0.867, 1.430) 0.400	1.147 (0.940, 1.400) 0.175	0.964 (0.671, 1.384) 0.843	1.470 (1.039, 2.079) 0.030	1.322 (0.994, 1.758) 0.055	1.016 (0.783, 1.318) 0.906	1.283 (0.929, 1.771) 0.131	1.366 (1.009, 1.849) 0.044
Yes	0.902 (0.801, 1.015) 0.086	0.970 (0.861, 1.093) 0.615	0.915 (0.825, 1.014) 0.089	0.979 (0.831, 1.154) 0.804	0.835 (0.704, 0.991) 0.039	0.977 (0.852, 1.121) 0.745	0.962 (0.841, 1.100) 0.569	0.999 (0.855, 1.169) 0.995	0.945 (0.810, 1.101) 0.466
p	0.004	0.324	0.043	0.937	0.003	0.056	0.71	0.167	0.03
Hyperlipidemia
No	1.026 (0.843, 1.250) 0.796	1.054 (0.850, 1.308) 0.631	0.975 (0.817, 1.164) 0.782	1.084 (0.805, 1.462) 0.594	1.032 (0.786, 1.355) 0.823	1.172 (0.916, 1.500) 0.208	0.934 (0.741, 1.177) 0.561	1.205 (0.902, 1.609) 0.207	1.164 (0.893, 1.517) 0.262
Yes	0.951 (0.842, 1.075) 0.422	0.975 (0.861, 1.104) 0.694	0.952 (0.856, 1.058) 0.358	0.943 (0.794, 1.121) 0.509	0.883 (0.734, 1.061) 0.183	0.990 (0.858, 1.142) 0.888	0.987 (0.858, 1.135) 0.850	1.000 (0.850, 1.178) 0.996	0.967 (0.825, 1.133) 0.678
p	0.506	0.536	0.81	0.428	0.338	0.235	0.687	0.262	0.228
Chronic kidney disease
No	0.970 (0.865, 1.086) 0.595	1.016 (0.904, 1.141) 0.792	0.956 (0.866, 1.055) 0.366	1.070 (0.908, 1.260) 0.421	0.966 (0.817, 1.141) 0.682	1.063 (0.929, 1.216) 0.373	0.944 (0.830, 1.073) 0.378	1.072 (0.920, 1.250) 0.370	1.050 (0.904, 1.219) 0.523
Yes	0.976 (0.738, 1.291) 0.864	0.863 (0.642, 1.159) 0.328	0.971 (0.761, 1.239) 0.813	0.583 (0.382, 0.888) 0.012	0.697 (0.459, 1.058) 0.090	0.834 (0.589, 1.180) 0.305	1.188 (0.867, 1.628) 0.283	0.874 (0.584, 1.309) 0.514	0.809 (0.561, 1.166) 0.255
p	0.966	0.307	0.904	0.006	0.146	0.194	0.189	0.349	0.187
Physical activity
No	0.922 (0.806, 1.056) 0.240	0.959 (0.835, 1.102) 0.555	0.918 (0.815, 1.033) 0.157	0.939 (0.776, 1.136) 0.515	0.850 (0.696, 1.039) 0.112	0.988 (0.845, 1.154) 0.875	0.951 (0.813, 1.112) 0.528	1.007 (0.842, 1.204) 0.940	0.962 (0.809, 1.143) 0.6570
Appropriate	0.961 (0.784, 1.178) 0.701	1.056 (0.856, 1.302) 0.612	0.991 (0.833, 1.179) 0.916	1.098 (0.814, 1.481) 0.542	0.902 (0.671, 1.212) 0.494	1.038 (0.809, 1.332) 0.766	1.043 (0.835, 1.304) 0.708	1.067 (0.803, 1.418) 0.655	1.004 (0.762, 1.324) 0.9757
Violent	1.222 (0.930, 1.605) 0.150	1.041 (0.772, 1.403) 0.791	1.073 (0.842, 1.366) 0.569	0.948 (0.638, 1.411) 0.794	1.347 (0.902, 2.011) 0.145	1.271 (0.896, 1.803) 0.179	0.920 (0.663, 1.277) 0.618	1.218 (0.823, 1.804) 0.325	1.312 (0.905, 1.903) 0.1520
p	0.183	0.712	0.468	0.678	0.115	0.423	0.746	0.675	0.318
Serum uric acid
Low	1.090 (0.915, 1.298) 0.336	0.992 (0.819, 1.202) 0.936	0.963 (0.823, 1.126) 0.637	0.836 (0.644, 1.085) 0.179	1.033 (0.803, 1.329) 0.800	1.222 (0.984, 1.517) 0.070	0.914 (0.745, 1.121) 0.388	1.262 (0.984, 1.620) 0.067	1.225 (0.972, 1.543) 0.085
Middle	0.886 (0.724, 1.083) 0.236	0.934 (0.763, 1.142) 0.504	0.882 (0.741, 1.050) 0.159	0.930 (0.697, 1.241) 0.620	0.819 (0.608, 1.104) 0.190	0.972 (0.770, 1.227) 0.810	0.896 (0.705, 1.138) 0.369	0.997 (0.762, 1.303) 0.980	0.932 (0.713, 1.217) 0.603
High	0.875 (0.746, 1.025) 0.099	0.996 (0.848, 1.170) 0.962	0.946 (0.823, 1.087) 0.435	1.055 (0.838, 1.327) 0.650	0.787 (0.620, 0.998) 0.048	0.914 (0.758, 1.101) 0.342	1.044 (0.876, 1.245) 0.629	0.935 (0.758, 1.155) 0.534	0.865 (0.702, 1.065) 0.172
p	0.128	0.87	0.738	0.418	0.249	0.114	0.485	0.175	0.068
Energe intake
Low	0.941 (0.800, 1.107) 0.462	0.961 (0.817, 1.129) 0.628	0.920 (0.798, 1.061) 0.253	0.930 (0.740, 1.170) 0.536	0.891 (0.707, 1.123) 0.327	1.010 (0.842, 1.211) 0.916	0.936 (0.778, 1.126) 0.481	1.032 (0.840, 1.268) 0.763	0.982 (0.799, 1.207) 0.866
Middle	0.923 (0.776, 1.098) 0.366	0.934 (0.772, 1.131) 0.485	0.927 (0.794, 1.082) 0.338	0.957 (0.737, 1.243) 0.743	0.907 (0.701, 1.174) 0.458	0.941 (0.760, 1.166) 0.579	0.929 (0.755, 1.144) 0.491	0.940 (0.737, 1.198) 0.617	0.919 (0.727, 1.161) 0.477
High	1.096 (0.897, 1.338) 0.370	1.150 (0.928, 1.424) 0.201	1.065 (0.895, 1.268) 0.478	1.099 (0.813, 1.487) 0.539	1.030 (0.756, 1.404) 0.852	1.240 (0.960, 1.602) 0.100	1.097 (0.872, 1.380) 0.428	1.278 (0.948, 1.722) 0.107	1.235 (0.941, 1.620) 0.128
p	0.378	0.302	0.378	0.672	0.739	0.244	0.487	0.281	0.236

## Sheet: female
FEMALE
Covariates	SIRI	SII	AISI	PLR	MLR	NLR	PPN	dNLR	nMLR
Age,years
≥20 and <45	0.487 (0.250, 0.948) 0.034	0.719 (0.292, 1.769) 0.473	0.548 (0.294, 1.022) 0.059	0.931 (0.266, 3.264) 0.912	0.304 (0.123, 0.751) 0.010	0.621 (0.224, 1.724) 0.361	0.789 (0.328, 1.899) 0.597	0.748 (0.247, 2.266) 0.607	0.544 (0.183, 1.618) 0.274
≥45 and <60	1.456 (1.018, 2.082) 0.040	1.141 (0.774, 1.680) 0.506	1.278 (0.932, 1.752) 0.127	0.767 (0.433, 1.356) 0.361	1.419 (0.816, 2.466) 0.215	1.301 (0.828, 2.046) 0.254	1.225 (0.821, 1.828) 0.320	1.304 (0.782, 2.175) 0.309	1.361 (0.843, 2.196) 0.208
≥60 and <75	1.527 (1.224, 1.906) <0.001	1.206 (0.943, 1.543) 0.135	1.265 (1.037, 1.544) 0.021	1.132 (0.808, 1.586) 0.472	1.973 (1.420, 2.740) <0.001	1.572 (1.186, 2.083) 0.002	0.962 (0.750, 1.235) 0.763	1.499 (1.090, 2.060) 0.013	1.655 (1.230, 2.225) <0.001
≥75	1.345 (1.034, 1.749) 0.027	1.109 (0.856, 1.437) 0.433	1.208 (0.968, 1.507) 0.095	0.826 (0.585, 1.165) 0.276	1.157 (0.800, 1.673) 0.439	1.206 (0.885, 1.644) 0.236	1.272 (0.943, 1.715) 0.115	1.187 (0.823, 1.712) 0.359	1.234 (0.889, 1.713) 0.209
p	0.021	0.735	0.101	0.52	0.002	0.263	0.41	0.575	0.185
Race/ethnicity
Mexican American	1.711 (0.999, 2.932) 0.051	1.500 (0.838, 2.683) 0.172	1.379 (0.871, 2.184) 0.170	1.334 (0.591, 3.011) 0.488	1.900 (0.871, 4.143) 0.107	2.044 (1.028, 4.066) 0.042	1.212 (0.645, 2.277) 0.550	1.852 (0.832, 4.120) 0.131	2.093 (1.026, 4.270) 0.042
Non-Hispanic White	2.574 (1.177, 5.627) 0.018	1.754 (0.799, 3.849) 0.161	2.130 (1.078, 4.210) 0.030	1.712 (0.549, 5.337) 0.354	4.097 (1.270, 13.225) 0.018	2.139 (0.812, 5.639) 0.124	1.579 (0.653, 3.819) 0.311	1.881 (0.622, 5.689) 0.263	2.416 (0.876, 6.668) 0.088
Non-Hispanic Black	1.302 (1.034, 1.640) 0.025	1.027 (0.809, 1.305) 0.826	1.062 (0.872, 1.293) 0.548	0.785 (0.577, 1.067) 0.122	1.232 (0.894, 1.699) 0.203	1.371 (1.027, 1.832) 0.033	0.981 (0.766, 1.257) 0.881	1.465 (1.041, 2.062) 0.029	1.410 (1.040, 1.910) 0.027
Other Hispanic	1.218 (0.942, 1.575) 0.132	1.018 (0.773, 1.340) 0.901	1.181 (0.933, 1.496) 0.166	0.933 (0.654, 1.332) 0.704	1.343 (0.926, 1.947) 0.120	1.017 (0.750, 1.381) 0.912	1.078 (0.801, 1.452) 0.619	0.945 (0.674, 1.327) 0.746	1.042 (0.752, 1.445) 0.804
Other race (including multi-racial)	1.807 (1.150, 2.838) 0.010	1.706 (1.064, 2.737) 0.027	1.591 (1.071, 2.362) 0.021	1.498 (0.765, 2.931) 0.238	2.004 (1.008, 3.983) 0.047	2.003 (1.159, 3.462) 0.013	1.538 (0.902, 2.623) 0.114	1.986 (1.069, 3.687) 0.030	2.078 (1.173, 3.683) 0.012
p	0.222	0.183	0.154	0.296	0.221	0.108	0.531	0.148	0.12
Education
Less than high school	1.363 (1.045, 1.778) 0.022	1.092 (0.826, 1.443) 0.537	1.192 (0.946, 1.502) 0.136	0.876 (0.596, 1.287) 0.500	1.395 (0.948, 2.053) 0.091	1.260 (0.907, 1.750) 0.169	1.102 (0.814, 1.493) 0.528	1.206 (0.826, 1.760) 0.332	1.288 (0.911, 1.822) 0.153
High school	1.431 (1.077, 1.902) 0.014	1.188 (0.875, 1.612) 0.270	1.213 (0.938, 1.569) 0.141	1.000 (0.662, 1.511) 1.000	1.466 (0.990, 2.172) 0.056	1.482 (1.046, 2.098) 0.027	1.060 (0.758, 1.481) 0.734	1.459 (0.974, 2.185) 0.067	1.554 (1.078, 2.240) 0.018
More than high school	1.372 (1.095, 1.720) 0.006	1.147 (0.895, 1.470) 0.280	1.214 (0.995, 1.482) 0.056	0.955 (0.691, 1.319) 0.780	1.438 (1.033, 2.000) 0.031	1.322 (0.992, 1.761) 0.057	1.107 (0.859, 1.427) 0.431	1.319 (0.948, 1.837) 0.101	1.369 (1.011, 1.854) 0.042
p	0.963	0.92	0.992	0.893	0.984	0.789	0.977	0.794	0.753
Income
Poor(<1)	1.142 (0.857, 1.522) 0.366	1.103 (0.803, 1.513) 0.546	1.053 (0.817, 1.357) 0.691	1.108 (0.709, 1.734) 0.652	1.192 (0.778, 1.826) 0.419	1.251 (0.869, 1.799) 0.228	0.985 (0.716, 1.355) 0.925	1.292 (0.857, 1.947) 0.222	1.270 (0.865, 1.864) 0.223
Near poor(≥1 and ≤3)	1.492 (1.214, 1.833) <0.001	1.166 (0.943, 1.441) 0.157	1.287 (1.074, 1.542) 0.006	0.953 (0.725, 1.252) 0.728	1.571 (1.176, 2.100) 0.002	1.369 (1.068, 1.755) 0.013	1.139 (0.900, 1.440) 0.278	1.312 (0.982, 1.752) 0.066	1.437 (1.106, 1.867) 0.007
Not poor(>3)	1.467 (1.059, 2.033) 0.021	1.111 (0.771, 1.600) 0.572	1.218 (0.914, 1.623) 0.178	0.735 (0.443, 1.220) 0.234	1.395 (0.874, 2.226) 0.163	1.405 (0.921, 2.142) 0.114	1.133 (0.783, 1.639) 0.508	1.383 (0.853, 2.241) 0.188	1.435 (0.921, 2.236) 0.110
p	0.295	0.948	0.437	0.488	0.559	0.896	0.748	0.976	0.859
Drinking status
Never	1.520 (1.152, 2.005) 0.003	1.381 (1.040, 1.834) 0.026	1.387 (1.087, 1.769) 0.008	1.429 (0.966, 2.113) 0.074	1.709 (1.164, 2.511) 0.006	1.509 (1.088, 2.094) 0.014	1.232 (0.888, 1.707) 0.211	1.565 (1.062, 2.305) 0.023	1.577 (1.117, 2.225) 0.010
Mild	1.461 (1.153, 1.851) 0.002	1.145 (0.881, 1.488) 0.312	1.236 (1.004, 1.521) 0.046	0.798 (0.545, 1.169) 0.247	1.450 (1.028, 2.047) 0.034	1.432 (1.052, 1.949) 0.023	1.140 (0.871, 1.492) 0.341	1.413 (0.989, 2.017) 0.057	1.485 (1.074, 2.054) 0.017
Middle	1.156 (0.866, 1.544) 0.325	0.889 (0.658, 1.202) 0.444	0.989 (0.764, 1.281) 0.934	0.725 (0.527, 0.998) 0.049	1.012 (0.680, 1.507) 0.952	1.069 (0.751, 1.520) 0.711	0.977 (0.701, 1.362) 0.891	1.026 (0.689, 1.528) 0.898	1.076 (0.743, 1.560) 0.698
heavy	1.356 (0.791, 2.325) 0.268	1.165 (0.659, 2.060) 0.560	1.201 (0.739, 1.953) 0.460	1.631 (0.704, 3.780) 0.254	2.383 (1.021, 5.565) 0.045	1.333 (0.713, 2.494) 0.368	0.862 (0.491, 1.511) 0.603	1.180 (0.582, 2.392) 0.647	1.441 (0.740, 2.804) 0.283
p	0.528	0.226	0.299	0.027	0.16	0.517	0.626	0.474	0.471
BMI
Underweight (<18.5)	0.659 (0.100, 4.354) 0.665	1.178 (0.222, 6.250) 0.847	0.712 (0.149, 3.415) 0.671	45.799 (0.084, 24972.137) 0.234	0.724 (0.042, 12.401) 0.823	1.711 (0.130, 22.534) 0.683	0.667 (0.106, 4.198) 0.666	1.454 (0.081, 25.962) 0.799	1.621 (0.111, 23.602) 0.724
Normal (≥18.5 and ≤24.9)	1.371 (0.908, 2.070) 0.134	1.297 (0.801, 2.100) 0.290	1.147 (0.788, 1.668) 0.474	0.766 (0.409, 1.435) 0.405	1.000 (0.545, 1.835) 1.000	1.737 (1.018, 2.963) 0.043	1.301 (0.780, 2.170) 0.313	2.282 (1.186, 4.393) 0.014	1.709 (0.979, 2.982) 0.059
Overweight (>24.9 and <30)	1.638 (1.205, 2.227) 0.002	1.170 (0.851, 1.609) 0.333	1.366 (1.043, 1.788) 0.024	0.997 (0.651, 1.529) 0.991	2.003 (1.289, 3.112) 0.002	1.379 (0.965, 1.971) 0.078	1.100 (0.754, 1.607) 0.620	1.254 (0.821, 1.914) 0.295	1.461 (1.005, 2.124) 0.047
Obese (≥30)	1.317 (1.091, 1.590) 0.004	1.103 (0.902, 1.348) 0.340	1.173 (0.995, 1.384) 0.058	0.944 (0.725, 1.229) 0.668	1.361 (1.041, 1.780) 0.024	1.263 (0.997, 1.602) 0.053	1.069 (0.868, 1.317) 0.528	1.226 (0.938, 1.603) 0.136	1.308 (1.018, 1.681) 0.036
p	0.528	0.937	0.668	0.427	0.253	0.747	0.846	0.375	0.836
Diabetes mellitus
No	1.248 (1.016, 1.532) 0.035	0.988 (0.799, 1.222) 0.910	1.086 (0.907, 1.301) 0.368	0.779 (0.606, 1.003) 0.053	1.170 (0.870, 1.573) 0.300	1.151 (0.898, 1.474) 0.267	1.047 (0.826, 1.327) 0.704	1.101 (0.830, 1.460) 0.505	1.182 (0.909, 1.535) 0.212
Yes	1.558 (1.251, 1.940) <0.001	1.366 (1.072, 1.739) 0.012	1.362 (1.122, 1.653) 0.002	1.307 (0.929, 1.839) 0.125	1.782 (1.307, 2.431) <0.001	1.642 (1.238, 2.177) <0.001	1.145 (0.897, 1.462) 0.276	1.672 (1.205, 2.321) 0.002	1.713 (1.275, 2.302) <0.001
p	0.133	0.045	0.085	0.017	0.046	0.057	0.598	0.054	0.058
Hypertension
No	1.430 (0.950, 2.154) 0.086	0.987 (0.629, 1.550) 0.955	1.112 (0.777, 1.592) 0.563	0.690 (0.367, 1.298) 0.250	1.568 (0.854, 2.876) 0.147	1.402 (0.823, 2.386) 0.214	0.935 (0.601, 1.456) 0.766	1.386 (0.754, 2.550) 0.293	1.431 (0.819, 2.500) 0.209
Yes	1.378 (1.170, 1.624) <0.001	1.162 (0.978, 1.381) 0.087	1.222 (1.058, 1.410) 0.006	0.981 (0.781, 1.231) 0.866	1.416 (1.120, 1.788) 0.004	1.337 (1.094, 1.634) 0.005	1.122 (0.932, 1.350) 0.225	1.310 (1.041, 1.650) 0.021	1.387 (1.122, 1.715) 0.003
p	0.867	0.505	0.63	0.303	0.756	0.87	0.454	0.865	0.919
Hyperlipidemia
No	1.319 (1.050, 1.658) 0.018	0.984 (0.766, 1.264) 0.900	1.155 (0.942, 1.415) 0.165	0.713 (0.491, 1.035) 0.075	1.399 (0.997, 1.964) 0.052	1.129 (0.846, 1.507) 0.410	1.041 (0.801, 1.353) 0.765	1.078 (0.777, 1.497) 0.653	1.161 (0.854, 1.578) 0.340
Yes	1.434 (1.178, 1.745) <0.001	1.258 (1.022, 1.550) 0.031	1.245 (1.048, 1.478) 0.013	1.087 (0.827, 1.429) 0.548	1.455 (1.103, 1.918) 0.008	1.517 (1.189, 1.935) <0.001	1.132 (0.907, 1.414) 0.272	1.528 (1.150, 2.029) 0.003	1.575 (1.220, 2.034) <0.001
p	0.574	0.132	0.571	0.07	0.857	0.116	0.624	0.109	0.124
Chronic kidney disease
No	1.322 (1.126, 1.552) <0.001	1.101 (0.930, 1.304) 0.262	1.175 (1.021, 1.351) 0.024	0.897 (0.722, 1.114) 0.324	1.312 (1.041, 1.653) 0.021	1.260 (1.034, 1.536) 0.022	1.104 (0.922, 1.322) 0.280	1.239 (0.988, 1.554) 0.064	1.299 (1.054, 1.600) 0.014
Yes	2.200 (1.339, 3.613) 0.002	1.619 (0.949, 2.762) 0.077	1.601 (1.035, 2.475) 0.034	1.665 (0.800, 3.464) 0.172	3.209 (1.610, 6.395) <0.001	2.524 (1.364, 4.673) 0.003	0.986 (0.562, 1.730) 0.960	2.426 (1.196, 4.922) 0.014	2.735 (1.435, 5.210) 0.002
p	0.045	0.1676	0.175	0.112	0.012	0.028	0.704	0.067	0.025
Physical activity
No	1.359 (1.141, 1.619) <0.001	1.139 (0.949, 1.367) 0.162	1.208 (1.037, 1.407) 0.016	0.992 (0.781, 1.259) 0.946	1.429 (1.114, 1.835) 0.005	1.297 (1.048, 1.605) 0.017	1.092 (0.899, 1.327) 0.376	1.276 (0.998, 1.631) 0.051	1.336 (1.067, 1.673) 0.012
Appropriate	1.452 (1.049, 2.012) 0.025	1.092 (0.765, 1.560) 0.627	1.178 (0.882, 1.572) 0.267	0.682 (0.403, 1.153) 0.153	1.366 (0.854, 2.185) 0.193	1.455 (0.963, 2.199) 0.075	1.095 (0.745, 1.609) 0.644	1.406 (0.879, 2.248) 0.156	1.523 (0.985, 2.354) 0.059
Violent	1.521 (0.779, 2.969) 0.220	1.461 (0.632, 3.379) 0.375	1.332 (0.720, 2.462) 0.361	1.438 (0.386, 5.360) 0.588	1.892 (0.655, 5.467) 0.239	1.863 (0.729, 4.760) 0.193	1.123 (0.492, 2.559) 0.783	1.896 (0.619, 5.812) 0.263	2.027 (0.765, 5.366) 0.155
p	0.9	0.823	0.939	0.361	0.858	0.697	0.998	0.761	0.647
Serum uric acid
Low	1.583 (1.192, 2.101) 0.002	1.269 (0.935, 1.723) 0.127	1.372 (1.071, 1.758) 0.012	0.818 (0.540, 1.241) 0.345	1.419 (0.937, 2.150) 0.099	1.474 (1.032, 2.107) 0.033	1.392 (1.006, 1.927) 0.046	1.485 (0.987, 2.233) 0.0576	1.513 (1.038, 2.205) 0.031
Middle	1.159 (0.860, 1.561) 0.333	0.903 (0.654, 1.245) 0.533	1.001 (0.770, 1.303) 0.992	0.889 (0.602, 1.312) 0.554	1.354 (0.894, 2.051) 0.153	1.085 (0.740, 1.591) 0.676	0.816 (0.579, 1.150) 0.245	0.996 (0.649, 1.528) 0.9850	1.153 (0.769, 1.730) 0.490
High	1.344 (1.091, 1.657) 0.006	1.168 (0.936, 1.456) 0.169	1.205 (1.000, 1.452) 0.050	1.037 (0.760, 1.416) 0.819	1.413 (1.044, 1.912) 0.025	1.329 (1.032, 1.711) 0.028	1.103 (0.867, 1.404) 0.423	1.336 (0.992, 1.799) 0.0564	1.361 (1.043, 1.775) 0.023
p	0.313	0.284	0.219	0.643	0.983	0.501	0.079	0.385	0.622
Energe intake
Low	1.434 (1.130, 1.821) 0.003	1.126 (0.880, 1.439) 0.346	1.236 (1.006, 1.519) 0.044	0.833 (0.599, 1.158) 0.277	1.372 (0.972, 1.935) 0.072	1.298 (0.976, 1.725) 0.073	1.188 (0.907, 1.556) 0.211	1.309 (0.944, 1.814) 0.106	1.333 (0.987, 1.801) 0.060
Middle	1.218 (0.931, 1.593) 0.150	1.037 (0.767, 1.401) 0.815	1.057 (0.831, 1.344) 0.650	0.911 (0.596, 1.392) 0.666	1.267 (0.870, 1.844) 0.217	1.281 (0.904, 1.815) 0.164	0.941 (0.691, 1.281) 0.699	1.262 (0.839, 1.899) 0.264	1.327 (0.920, 1.914) 0.130
High	1.501 (1.156, 1.950) 0.002	1.254 (0.943, 1.668) 0.120	1.332 (1.053, 1.686) 0.017	1.129 (0.773, 1.651) 0.530	1.764 (1.196, 2.601) 0.004	1.455 (1.043, 2.031) 0.027	1.128 (0.836, 1.523) 0.429	1.359 (0.928, 1.988) 0.115	1.526 (1.074, 2.168) 0.018
p	0.499	0.657	0.377	0.476	0.436	0.834	0.511	0.967	0.809
